# Supplementary material for: Investigating the Relationship between Ambulatory and Hospital Patient Experience Scores in a Neurosurgery Practice
Source: Healthcare (Basel). 2021 Sep 3;9(9):1153. doi: 10.3390/healthcare9091153 (PMC8469641; doi:10.3390/healthcare9091153)
Supplement: Supplementary file 1 [file healthcare-09-01153-s001.zip]

Archive with 1 entries (1 files):
- healthcare-1320297-supplementary.pdf
